# Supplementary material for: Facile and Low-Cost Fabrication of SiO2-Covered Au Nanoislands for Combined Plasmonic Enhanced Fluorescence Microscopy and SERS
Source: Nanomaterials (Basel). 2023 Oct 8;13(19):2729. doi: 10.3390/nano13192729 (PMC10574186; doi:10.3390/nano13192729)
Supplement: Supplementary file 1 [file nanomaterials-13-02729-s001.zip]

Archive with 1 entries (1 files):
- nanomaterials-2621079-supplementary.pdf
